# Supplementary material for: Outcomes following resuscitative thoracotomy for abdominal exsanguination, a systematic review
Source: Scand J Trauma Resusc Emerg Med. 2020 Feb 6;28:9. doi: 10.1186/s13049-020-0705-4 (PMC7006065; doi:10.1186/s13049-020-0705-4)
Supplement: Supplementary file 1 — Additional file 1: Appendix’s: Outcomes following resuscitative thoracotomy for abdominal exsanguination, a systematic review [file 13049_2020_705_MOESM1_ESM.zip]

Archive with 2 entries (2 files):
- PE_corr/appendix SJ .docx
- PE_corr/Dear Ryan.pdf
